# Supplementary material for: New Pyridinium Compound from Marine Sediment-Derived Bacterium Bacillus licheniformis S-1
Source: Molecules. 2024 Dec 24;30(1):7. doi: 10.3390/molecules30010007 (PMC11722202; doi:10.3390/molecules30010007)
Supplement: Supplementary file 1 [file molecules-30-00007-s001.zip]

Archive with 1 entries (1 files):
- molecules-3338296-supplementary.pdf
